# Supplementary material for: Predictive value of aneurysm characteristics for one-year persistence in Kawasaki disease: a retrospective cohort study
Source: Front Cardiovasc Med. 2025 Dec 19;12:1733982. doi: 10.3389/fcvm.2025.1733982 (PMC12757324; doi:10.3389/fcvm.2025.1733982)
Supplement: Supplementary file 1 [file Table1.xlsx]

## Sheet: Supplementary Table 1
Supplementary Table S1. Univariate Analysis of All Baseline Characteristics for Association with One-Year Aneurysm Persistence
characteristics	Uni-B	Uni-SE	Uning-OR	Uni-CI	Uni-P
morphology	1.738	0.46513	5.688	5.688(2.297-14.39)	<0.001
location	0.973	0.42442	2.645	2.645(1.162-6.208)	<0.05
ZM	1.594	0.29941	4.925	4.925(2.921-9.592)	<0.001
IVIG_delay	1.386	0.43916	4	4(1.694-9.574)	<0.01
INR	0.477	0.61113	1.612	1.612(0.393-5.995)	0.435
TT	-0.13	0.13029	0.878	0.878(0.674-1.129)	0.317
FIB	0.288	0.1788	1.334	1.334(0.949-1.921)	0.107
PT	0.047	0.06943	1.048	1.048(0.891-1.212)	0.495
APTT	0.053	0.02298	1.055	1.055(1.013-1.111)	<0.05
Thrombin_Activity	0.013	0.0142	1.013	1.013(0.986-1.043)	0.371
LDH	-0.007	0.00378	0.993	0.993(0.985-1)	0.058
CK_CKMB	0.206	0.58995	1.228	1.228(0.372-3.844)	0.728
CKMB	-0.001	0.02037	0.999	0.999(0.956-1.037)	0.961
CK	0.002	0.00219	1.002	1.002(0.998-1.008)	0.291
CystatinC	-1.058	1.24739	0.347	0.347(0.026-3.551)	0.397
Lactate	0.025	0.16727	1.026	1.026(0.713-1.399)	0.88
UA	0.004	0.00253	1.004	1.004(0.999-1.009)	0.117
Cr	0.043	0.02623	1.044	1.044(0.991-1.1)	0.104
Urea	0.206	0.23591	1.229	1.229(0.769-1.96)	0.382
Lipase	0.007	0.00609	1.007	1.007(0.994-1.02)	0.28
ALP	0.001	0.00191	1.001	1.001(0.997-1.005)	0.583
ALT	-0.006	0.00434	0.994	0.994(0.984-1.001)	0.177
AST	-0.03	0.01729	0.97	0.97(0.932-0.997)	0.079
TBA	0.004	0.00736	1.004	1.004(0.988-1.019)	0.561
GGT	0	0.00235	1	1(0.995-1.004)	0.916
Alb_Glob	-1.16	0.63668	0.313	0.313(0.087-1.066)	0.068
Glob	0.052	0.02664	1.053	1.053(0.999-1.111)	0.051
Alb	0.017	0.04042	1.017	1.017(0.943-1.107)	0.677
TP	0.056	0.02771	1.058	1.058(1.003-1.119)	<0.05
IBil	0	0.04861	1	1(0.88-1.092)	0.993
DBil	0.001	0.01424	1.001	1.001(0.965-1.027)	0.932
TBil	0.001	0.01118	1.001	1.001(0.972-1.021)	0.945
CA	1.31	1.41306	3.705	3.705(0.26-67.06)	0.354
Cl	-0.159	0.06551	0.853	0.853(0.744-0.965)	<0.05
Na	0.075	0.07797	1.078	1.078(0.93-1.265)	0.338
K	-0.405	0.3833	0.667	0.667(0.31-1.407)	0.29
NT_proBNP	0	0.00011	1	1(1-1)	0.306
ESR	0.006	0.00669	1.006	1.006(0.993-1.019)	0.371
PCT	0.027	0.02622	1.028	1.028(0.972-1.084)	0.296
CRP	-0.001	0.0024	0.999	0.999(0.993-1.003)	0.825
NEU%	0.02	0.01679	1.02	1.02(0.988-1.056)	0.232
NEU	0.084	0.04585	1.088	1.088(0.995-1.192)	0.066
PLT	0.003	0.00109	1.003	1.003(1.001-1.005)	<0.05
Hb	0.016	0.01769	1.016	1.016(0.982-1.053)	0.37
RBC	0.271	0.29246	1.312	1.312(0.73-2.331)	0.353
WBC	0.068	0.04074	1.07	1.07(0.988-1.161)	0.095
total_duration_of_fever	0.113	0.04664	1.119	1.119(1.024-1.233)	<0.05
incomplete	0.258	0.42017	1.294	1.294(0.56-2.943)	0.539
m	2.946	1.19063	19.022	19.02(1.893-212.0)	<0.05
Kg	0.075	0.04049	1.077	1.077(0.995-1.17)	0.066
Age	0.019	0.00842	1.019	1.019(1.003-1.037)	<0.05
Resistan	-0.847	0.78325	0.429	0.429(0.065-1.645)	0.279
Gender	-0.26	0.47553	0.771	0.771(0.311-2.048)	0.585
